# Supplementary material for: Arachidonic acid-regulated calcium signaling in T cells from patients with rheumatoid arthritis promotes synovial inflammation
Source: Nat Commun. 2021 Feb 10;12:907. doi: 10.1038/s41467-021-21242-z (PMC7875984; doi:10.1038/s41467-021-21242-z)
Supplement: Supplementary file 4 — Source Data [file 41467_2021_21242_MOESM4_ESM.xlsx]

## Sheet: Sheet1
Figure 1
	Fig.1a pSLP76 (MFI) in resting naïve CD4 T cells from HC and RA
	HC	RA
	153	194
	211	192
	135	178
	117	225
	173	178
	159	165
	134	213
	213	330
	163	299
		256
	Fig.1b. pERK(MFI) in resting naïve CD4 T cells from HC and RA
	HC	RA
	259	250
	228	241
	167	292
	176	318
	261	308
	205	313
	297	286
	232
	Fig.1c. Fura Red(ratio) in resting naïve CD4 T cells from HC and RA
	HC	RA
	3.25	3.54
	3.39	3.55
	3.45	3.4
	3.43	3.47
	3.36	3.64
	3.54	3.48
	3.46	3.59
	3.49	3.64
	3.53	3.65
	Fig.1d. CD69(MFI) in resting naïve CD4 T cells from HC and RA
	HC	RA
	54.1	87
	66.4	119
	59	70
	48.1	104
	39.6	148
	79.1	110
	64	132
	86.5	144
	76.6	146
	60.3	98.1
	87.2	142
	55.9	177
	63.2	303
	56	66.2
	47.5
	Fig.1e. NUR77 relative protein levels in naïve CD4 T cells from HC and RA
	HC	RA
	1	2.10278
	0.288838	1.63321
	0.203874	1.43893
	0.315194	2.40374
	1	1.9946
	1.12337	2.3162
	1.72512	1.81294

## Sheet: Sheet2
Figure 2
Fig.2a. Ca2+ channel gene relative expression in resting naïve CD4 T cells from HC and RA
				HC
	ITPR1	0.857658	1.47271	1.65689	2.08193	0.775648	0.538793
	ITPR2	0.63446	1.09703	1.30912	1.57309	1.38857	0.74164
	ITPR3	0.444304	0.598581	0.664167	0.798088	1.80202	1.17321
	RYR1	0.86595	0.378235	1.90179	0.854028	0.86612	1.13388
	RYR2	0.501686	2.07032	0.582309	0.845683	0.95151	1.04849
	Orai1	0.655938	0.947128	1.06927	1.74912	0.725291	0.963311
	Orai2	0.506339	0.489091	1.19183	1.81274	0.833312	1.16669
	Orai3	0.928159	1.55019	1.17076	1.43639	0.618757	0.295749
	STIM1	0.285216	0.376345	0.666708	0.609259	1.32421	1.58635
	STIM2	0.364778	0.855648	0.89508	2.01403	2.3377	0.266379
				RA
	ITPR1	1.35256	1.79367	1.6957	1.50283	1.16642	1.14624
	ITPR2	1.08945	1.29558	1.48308	1.17576	0.781111	0.854534
	ITPR3	0.702037	0.392188	0.959011	0.487887	0.498139	1.06686
	RYR1	0.369169	0.698511	0.839356	1.26344	1.83065	1.45131
	RYR2	1.21829	2.2813	1.41407	0.36981	0.377581	1.13221
	Orai1	1.04365	0.737969	1.5227	0.899149	0.693339	1.11084
	Orai2	0.951434	0.649848	1.33624	0.791782	0.565726	0.859005
	Orai3	1.59377	2.13235	1.92178	1.68464	1.47166	2.10299
	STIM1	0.517678	0.558693	0.554834	0.429321	0.586469	1.72388
	STIM2	0.545288	0.815123	1.79638	1.29243	0.910726	0.734917
	Fig.2b. Orai3 mRNA relative expression				Fig.2c. Orai3 relative expression in CDAI below 10 and above 20
		HC	RA		<10	>20
		0.170891	1.55387		2.7442	1.80723
		0.334728	2.7442		1.53435	2.04911
		0.0339675	1.53435		2.22046	5.51515
		0.291274	2.22046		2.06254	1.6269
		0.237638	2.06254		4.05258	3.28198
		0.298664	4.05258		0.116413
		0.763892	0.116413		1.64518
		0.779503	2.54112		1.53996
		0.497186	1.64518		1.37227
		0.0853646	2.04911		2.0462
		0.241045	1.53996		2.93223
		0.0476586	1.80723
		0.585256	2.27908
		0.105746	2.65188
		1.11565	1.37227
		0.166554	5.51515
		0.971043	1.6269
		0.128978	3.28198
		0.169601	2.0462
		0.13386	2.93223
		0.166123	1.43094
		0.125137
	Fig.2d. Orai3 relative expression in MTX-treated and untreated RA patients
	MTX+	MTX-
	2.22046	1.55387
	0.116413	2.7442
	2.27908	1.53435
	2.0462	2.06254
	1.43094	4.05258
		2.54112
		1.64518
		2.04911
		1.53996
		1.80723
		2.65188
		1.37227
		5.51515
		1.6269
		3.28198
		2.93223
	Fig.2e. Orai3 relative expression with and without anti-TNF treatment
	a-TNF+	a-TNF
	2.7442	1.55387
	4.05258	1.53435
	0.116413	2.22046
	2.54112	2.06254
	2.04911	1.64518
	1.53996	1.80723
	2.27908	2.65188
	1.37227	5.51515
	2.0462	1.6269
	1.43094	3.28198
		2.93223
	Fig.2f. Orai3 protein relative expression level in unstimulated naïve CD4 from HC and RA
	HC	RA
	0.71576	2.01032
	0.352562	1.64122
	1.11418	1.91799
	1.74982	2.91065
	2.62656	2.90949
	1.5898	3.81273
	1	2.06035
	1.32949	1.81176
	1.13191	1.30398
	1.37689
		Fig.2g. Orai3 mRNA relative expression level
		HC	Gout	SLE	PsA
		0.170891	0.170891	0.236654	1.32612
		0.334728	0.334728	0.192259	1.14515
		0.0339675	0.0339675	0.214666	1.17676
		0.291274	0.291274	0.198992	0.99968
		0.237638	0.237638	0.342906	0.599111
		0.298664	0.298664	0.176785	1.21846
		0.763892		0.353548	1.01702
		0.779503			0.517158
		0.497186			1.07126
		0.0853646			0.615582
		0.241045
		0.0476586
		0.585256
		0.105746
		1.11565
		0.166554
		0.971043
		0.128978
		0.169601
		0.13386
		0.166123
		0.125137

## Sheet: Sheet3
Figure 4
	Fig.4a. Orai3 knockdown efficiency
	siCtrl	siOrai3
	0.000605	0.00029
	0.000645	0.000377
	0.000653	0.000319
	Fig.4c. CD69 expression (MFI) in Orai3 knockdown Jurkat T cells
	ShCtrl	ShORAI3-1	ShORAI3-2
	496	306	304
	633	287	332
	407	316	278
	416	295	278
	493	308	333
	Fig.4e Fura red peak (ratio) in response to AA in Orai3 overexpressing Jurkat cells
	Vector Ctrl	ORAI3
	3.35	4.24
	3.38	3.9
	3.23	4.38
	Fig.4f. p-ERK relative peak level (at 2min) to AA
	Vector Ctrl	ORAI3
	1.54354	2.22541
	1.75785	2.51076
	0.847571	2.04957
	Fig.4g. CD69 expression(MFI) in Orai3 overexpressing Jurkat cells
	Vector	ORAI3
	391	800
	372	744
	444	583
	376	444
	502	668

## Sheet: Sheet4
Figure 5
	Fig.5a Fura Red peak ratio in naïve CD4 T cells from HC and RA responding to AA
	HC	RA
	6.03	5.99
	5.17	9.35
	5.34	7.14
	6.04	5.41
	6.37	11.3
	7.18	9.73
	6.03	8.89
	5.74	11.1
	5.84	8.36
	Fig.5c CD69 expression (MFI) in naïve CD4 T cells from HC ,RA and PsA responding to AA
	HC	HC AA	RA	RA AA	PsA	PsA AA
	54.1	55.4	87	98.7	141	313
	66.4	60.4	119	104	119	209
	59	87	70	180	215	352
	48.1	66.5	104	200	147	344
	39.6	89.5	148	228	94.5	214
	79.1	134	110	174	71.8	104
	64	76.4	132	243
	86.5	81.6	144	176
	76.6	107	146	318
	60.3	116	98.1	186
	87.2	172	142	188
	55.9	87.2	177	308
	63.2	79	303	346
	56	62.3	66.2	145
	47.5	51
	Fig.5d CD69 expression(MFI) under treatment with different concentrations of AACOCF3
	AACOCF3(µM) 0	3.75	6.25	15
	285	200	141	77
	262	189	137	78
	207	174	146	79.6
	Fig.5e CD69 expression(MFI) under treatment with AACOCf3 in RA and PsA T cells
	RA AACO-	RA AACO+	PsA AACO-	PsA AACO+
	239	159	285	122
	262	186	159	72
	205	158	231	103
	287	159	202	115
	95	66	86	61
	248	108

## Sheet: Sheet5
Figure 6
	Fig.6a CD3+ cells (%)			CD3+IFNg+ cells (%)
	siCtrl	siOrai3		siCtrl	siOrai3
	46.8293	29.8508		29.2683	11.4428
	63.4241	42.8571		35.4086	19.0476
	54.6742	28		27.4788	15
	57.047	26.1682		38.255	16.8224
	54.023	16.8		35.6322	11.2
	63.2	36.9231		39.2	24.6154
	60.1942	31.25		40.7767	17.3611
	48.2143	31.5789		24.1071	14.0351
	54.4554	32.4074		40.5941	15.7407
	39.3035	30.9859		24.3781	17.6056
Fig.6b. Gene relative expression
TRB		TNFSF11		IFN-g		IL17A		TNF
siCtrl	siOrai3	siCtrl	siOrai3	siCtrl	siOrai3	siCtrl	siOrai3	siCtrl	siOrai3
0.135767	0.048238	0.004189	0.00288	0.00344	0.001376	0.003357	0.001166	0.009268	0.006452
0.103155	0.027286	0.004828	0.001925	0.010481	0.000949	0.007834	0.002805	0.014744	0.003513
0.077385	0.06022	0.00306	0.002811	0.001187	0.00093	0.003275	0.003503	0.003548	0.009306
0.049227	0.06562	0.00363	0.003402	0.001268	0.000171	0.002875	0.002093	0.010378	0.003283
0.06062	0.022836	0.003409	0.00443	0.002581	0.000474	0.003678	0.002314	0.013272	0.00357
0.112301	0.00379	0.004167	0.001181	0.003589	0.002394	0.007279	0.001052	0.010287	0.000583
RORgt		TBX21		FOXP3		IL-1b		IL-6
siCtrl	siOrai3	siCtrl	siOrai3	siCrl	siOrai3	siCtrl	siOrai3	siCtrl	siOrai3
0.002905	0.001451	0.027384	0.016461	0.00298929	0.000954676	0.0520958	0.0103299	0.214717	0.049232
0.003461	0.000996	0.047103	0.011971	0.000921652	0.00111598	0.0521897	0.0202584	0.41768	0.096269
0.002016	0.00196	0.01055	0.014166	0.00104318	0.00189795	0.0178489	0.0271603	0.195455	0.04279
0.001718	0.001416	0.01149	0.004727	0.00134047	0.0014196	0.0308484	0.00431504	0.22542	0.125057
0.002023	0.002025	0.017466	0.005053	0.00124974	0.00275686	0.0373317	0.00409069	0.248657	0.008756
0.00354	0.001381	0.039057	0.007899	0.00190453	0.001164	0.055479	0.000638438	0.298117	0.009307

## Sheet: Sheet6
Figure 7	Figure 7
		Fig.7b Orai3 relative expression with indicated transcript factor knockdown
		siCtrl	siAP2a	siIKAROS	siMyb
		0.9	0.87	2.06	0.9
		1.11	0.88	2.21	0.86
		1	0.99915	1.80292	0.763448
		Fig.7c Orai3 relative expression after IKAROS knockdown
		siCtrl	siIKAROS(2.5µM)	siIKAROS(20µM)
		1.00959	1.37024	2.44856
		0.993562	1.08853	2.60251
		1.00648	1.2971	2.47356
		Fig.7d Orai3 promoter reporter activity					Fig7e anti-IKAROS ChIP assay
		PGL3	TSS	TSS/IKZF1			anti-IgG	anti-IKAROS
		0.004147	0.015212	0.00685			0.954384	2.04822
		0.005369	0.021882	0.008221			1.0478	1.82933
		0.004634	0.015722	0.007082			1.05244	1.78867
		Fig.7h CD69 expression (%) in response to AA after IKAROS knockdown
		siCtrl	siIKAROS
		11.8	17.5
		9.21	16.9
		10.1	19.5
		13.8	25.5

## Sheet: Sheet7
Figure 8
	Fig.8b IKAROS mRNA relative level in HC, RA, PsA and SLE Naïve CD4 T cells
	HC	RA	PsA	SLE
	0.967842	0.890201	0.964762	1.71478
	2.01572	0.573546	0.768582	0.906
	0.527725	0.829526	0.543944	1.20258
	3.2152	0.812842	0.613576	1.00828
	2.17542	0.740917	0.652359	0.939638
	2.0551	1.08185	0.520622	2.10965
	4.22686	1.29237	0.623906	1.59864
	4.081	0.525961	0.203637
	1.55539	0.579224	0.246678
	0.979291	0.749998	0.457585
	0.430224	0.751971
	0.419386	0.751409
	2.32095	0.403671
	0.992359	0.694133
	2.18431	0.327623
	1.22021	0.558066
	2.36075	0.484143
	1.19992	0.372703
	1.08232	0.724405
	1.1804	0.405066
	0.94552	0.504992
	0.593266
	Fig.8c IKAROS protein relative level
	HC	RA
	1	0.452009
	0.859355	1.0969
	1.59247	1.04817
	1.20249	0.748924
	0.850023	0.496534
	1.16685	1.21679
	1.47774	0.921893
	0.707544	0.49178
	1.34372
	1.26337
	Fig.8d CD3+ cells (%)			CD3+IFNg+ cells (%)
	siCtrl	siIkaros		siCtrl	siIkaros
	28.4091	50.3226		17.0454	30.3226
	37.7551	42.7481		24.4898	25.1908
	31.25	55.8011		28.75	39.2265
	33.813	55.2147		17.2662	30.6748
	23.4234	51.4706		14.4144	43.3824
	7.57576	49.4681		0.757576	28.1915
	36.7347	63.6364		11.2245	32.2314
	45.614	50		7.01754	36.7647
	49.6124	48.9655		4.65116	33.1035
	34.8485	54.4973		1.51515	32.8042
	40.9524	54.6154		1.90476	41.5385
	30	51.5151		0	31.0606
	3.53982	48.8		0	33.6
		55.6391			35.3383
Fig.8e. Relative expression of indicated genes
TRB		TNFSF11b		IFN-g		IL17A		TNF
sictl	siIKZF1	siCtrl	siIKZF1	siCtrl	siIKZF1	siCtrl	siIKZF1	siCtrl	siIKZF1
0.000612166	0.123762	0.00051525	0.0019568	0.000109529	0.0057927	0.000456337	0.00157445	0.00120582	0.0138716
0.00560681	0.187706	0.00136889	0.00137628	0.00038677	0.00388662	0.000900502	0.00207485	0.00769209	0.026951
0.00203678	0.0322574	0.00120467	0.00716851	0.000635171	0.00423583	0.001117	0.00166663	0.0123959	0.0169209
0.056555	0.0208273	0.00142638	0.00636622	0.00117847	0.00116059	0.000463	0.00159314	0.0068829	0.026943
0.0434993	0.126142	0.0042868	0.00655985	0.000708572	0.00316825	0.000303977	0.000947583	0.000696138	0.00519636
0.0346119	0.0621438	0.00358857	0.00330747	0.000894843	0.00141072	0.0009879	0.00126674	0.00821132	0.00443793
0.00174079	0.0581487	0.00176646	0.00887313	0.000303317	0.00104525			0.00490112
RORgt		TBXt		IL1b		IL6		FOXP3
siCtrl	siIKZF1	siCtrl	siIKZF1	siCtrl	siIKZF1	siCtrl	siIKZF1	siCtrl	siIKZF1
0.00131004	0.00307206	0.00436784	0.0114509	0.000416153	0.00339697	0.00185481	0.00820821	0.001462	0.000849
0.00142178	0.00239306	0.00655532	0.0154979	0.000453692	0.00816232	0.001204	0.00673272	0.003298	0.001859
0.000925	0.00188294	0.00529197	0.00833165	0.00341435	0.00359198	0.00872261	0.0249518	0.004146	0.002919
0.000802776	0.00154825	0.00357813	0.010149	0.00491795	0.0120808	0.0121712	0.0205203	0.000886	0.003033
0.00176018	0.00350388	0.00319817	0.0221224	0.00127305	0.00428394	0.00883812	0.0186024	0.000657	0.002534
0.0017678	0.00277251	0.00826751	0.00707334	0.000978515	0.00322294	0.00792063	0.023376	0.001666	0.000914
	0.00379556	0.00253255	0.00846906	0.000736852	0.00382051

## Sheet: Sheet8
Supplementary Figure 1
	Supplementary Figure1b. Fluo-8 (MFI) in resting naïve CD4 T cells from HC and RA
	HC	RA
	6865	7093
	6053	7431
	6929	8437
	7459	8733
	7316	7514
	6501	8606
	7201	7236
	7634	7995
	8179	8302
	7649	8605

## Sheet: Sheet9
Supplementary Figure 2
	Supplementary Figure.2a
	CD69 expression (MFI) under treatment with serum from HC and RA
	HC	RA
	43.6	42.4
	43.6	50.1
	45.2	43.6
	61.6	51.4
	47.5	46.2
	53.9	42.4
	Supplementary Figure.2b
	p-ERK expression (MFI) under treatment with serum from HC and RA
	HC	RA
	177	194
	172	190
	167	194
	185	172
	184	173
	193	176
	Supplementary Figure.2c
	p-SLP76 expression (MFI) under treatment with serum from HC and RA
	HC	RA
	143	152
	145	153
	143	149
	151	149
	148	148
	151	145

## Sheet: Sheet10
Supplementary Figure 3
		Supplementary Figure.3
		Age (years)	Orai3 relative expression
		93	1.55387
		62	2.7442
		67	1.53435
		85	2.22046
		67	2.06254
		77	4.05258
		61	2.54112
		49	1.64518
		70	2.04911
		42	1.53996
		66	1.80723
		64	2.27908
		72	2.65188
		49	1.37227
		67	5.51515
		75	1.6269
		86	3.28198
		71	2.0462
		78	2.93223
		52	1.43094

[truncated: 2 more sheets: Sheet11, Sheet12]
